# Supplementary material for: Strengthening health systems to improve the value of tuberculosis diagnostics in South Africa: A cost and cost-effectiveness analysis
Source: PLoS One. 2021 May 14;16(5):e0251547. doi: 10.1371/journal.pone.0251547 (PMC8121360; doi:10.1371/journal.pone.0251547)
Supplement: S1 Data — (XLSX) [file pone.0251547.s002.xlsx]

## Sheet: param
S1. Data
Parameter list accompanying manuscript Foster et al. Strengthening health systems to improve the value of Tuberculosis diagnostics in high-burden settings: a cost and cost-effectiveness analysis.
	Variable name (s)	Description	Value (std dev) or calculation	Distribution	Comments and Author surname, year, Reference
ART	c_hs_art_year1; c_hs_art_year2	Monthly cost of ART in year 1 and subsequent years	$93.96 per month in year 1; $52.42 per month in year 2	Uniform
disease	dw_hiv_art_notb; dw_hiv_art_tb; dw_hiv_notb; dw_hiv_tb; dw_tbonly	Disability weights	HIV ART noTB 0.053; HIV ART TB 0.331; HIV noTB 0.221; HIV TB 0.399; TB only 0.331	Uniform	Assume that with ART similar utility to TB only (reference about maximum utility reduction with co-morbidities).
disease	pMort_background	Secondary fitted to empirical	HIVneg 0.001 (0.0001); HIVpos 0.002 (0.0005); HIVposART 0.001 (0.00025)	Dirichlet
disease	pselfcure		0.002	Uniform
negative (A)	A_iptreatfneg_i1T; A_iptreatfneg_i2T_gx; A_iptreatfneg_i2T_sm; A_iptreatfneg_i3T_gx; A_iptreatfneg_i3T_sm	Interactions governing behavioural node A in model, used to predict and explore factors that may constrain the probabiity of starting TB treatment after a negative test result.	IF((preturnfneg*(psymfneg*psenswhosymscreen)*access_A)>(1-pMort_nocare_initialfneg); (1-pMort_nocare_initialfneg);(preturnfneg*(psymfneg*psenswhosymscreen)*access_A))		Behavioural
negative (A)	access_A	Availability mediated by provider beliefs and physocial availability	1	Fixed	Behavioural
negative (A)	B_ipnpfneg_i2T_gx; B_ipnpfneg_i2T_sm; B_ipnpfneg_i3T_gx; B_ipnpfneg_i3T_sm	Interactions governing behavioural node B in model, used to predict and explore factors that may constrain the probabiity of getting further diagnostic tests after an initial negative test result.	IF((preturnfnp*(psymfneg*psenswhosymscreen)*access_B)>(1-pMort_nocare_initialfneg);(1-pMort_nocare_initialfneg);(preturnfnp*(psymfneg*psenswhosymscreen)*access_B))		Behavioural
negative (A)	eg_ab_fneg; es_ab_fneg	Proportion of those who had a negative test result given an antibiotic	Xpert 0.642 (0.457); Microscopy 0.270 (0.208)	Gamma
negative (A)	eg_cul_fneg; es_cul_fneg	Proportion of those who had a negative test result sent for a culture test	Xpert 0.075 (0.27); Microscopy 0.287	Gamma
negative (A)	eg_cxr_fneg; es_cxr_fneg	Proportion of those who had a negative test result given a chest x-ray	Xpert 0.537 (0.533); Microscopy 0.339 (0.118)	Gamma
negative (A)	eg_gx_fneg; es_gx_fneg	Proportion of those who had a negative test result given an additional Xpert	Xpert 0.006; Microscopy 0.078	Gamma	Initial test added separately and thus not counted here.
negative (A)	eg_inh_fneg; es_inh_fneg	Proportion of those who had a negative test result prescribed INH	Xpert 0.075; Microscopy 0.043	Gamma
negative (A)	eg_inhpheno_fneg; es_inhpheno_fneg	Proportion of those who had a negative test result given an additional INH resistant test	Xpert 0.03 (0.070); Microscopy 0.017	Gamma
negative (A)	eg_rif_fneg; es_rif_fneg	Proportion of those who had a negative test result given an additional Rif resistant test	Xpert 0.119 (0.33); Microscopy 0.052	Gamma
negative (A)	eg_rifpheno_fneg; es_rifpheno_fneg	Proportion of those who had a negative test result given an additional Rif resistant test	Xpert 0.03 (0.17); Microscopy 0.026	Gamma
negative (A)	eg_ssm_fneg; es_ssm_fneg	Proportion of those who had a negative test result given an additional microscopy test	Xpert 0.209; Microscopy 0.130	Gamma
negative (A)	eg_vis_inpatientfneg_i1; es_vis_inpatientfneg_i1; eg_vis_inpatientfneg_i2; es_vis_inpatientfneg_i2; eg_vis_inpatientfneg_i3; es_vis_inpatientfneg_i3	Inpatient visits after a negative test result; Stratified: HIV negative, HIV positive, and HIV positive on ART	HIV negative: Xpert 0.008 (0.087); Microscopy 0.004 (0.0853). HIV positive: Xpert 0.018 (0.14); Microscopy 0.041 (0.291). HIV positive on ART: Xpert 0.076 (0.793); Microscopy 0.034 (0.297)	Gamma
negative (A)	eg_vis_privprovfneg_i1; es_vis_privprovfneg_i1; eg_vis_privprovfneg_i2; es_vis_privprovfneg_i2; eg_vis_privprovfneg_i3; es_vis_privprovfneg_i3	Visits to a private provider after a negative test result; Stratified: HIV negative, HIV positive, HIV positive on ART	HIV negative: Xpert 1.008 (18.202); Microscopy 0.103 (0.501), HIV positive: Xpert 0.172 (0.921); Microscopy 0.300 (5.678), HIV positive on ART: Xpert 0.144 (0.604); Microscopy 0.113 (0.509)	Gamma
negative (A)	eg_vis_pubprovfneg_i1; es_vis_pubprovfneg_i1; eg_vis_pubprovfneg_i2; es_vis_pubprovfneg_i2; eg_vis_pubprovfneg_i3; es_vis_pubprovfneg_i3	Visits to a public provider after a negative test result; Stratified	HIV negative: Xpert 0.695 (0.931); Microscopy 0.612 (0.930), HIV positive: Xpert 0.739 (1.291); Microscopy 0.817 (1.223), HIV positive ART: Xpert 1.024 (1.466); Microscopy 0.836 (1.213)	Gamma
negative (A)	pC2fneg_i1; pC2fneg_i2; pC2fneg_i3	Proportion of those starting treatment, starting drug-sensitive TB treatment. Stratified: HIV negative, HIV positive and HIV positive on ART.	HIV negative: Xpert 0.111 (0.079); Microscopy 0.200 (0.205); HIV positive: Xpert 0.000; Microscopy 0.146 (0.124) ; HIV positive on ART: Xpert 0.000; Microscopy 0.000.	Beta
negative (A)	pC3fneg_i1_m1_gx; pC3fneg_i2_m1_gx; pC3fneg_i3_m1_gx		Xpert 0.000; Microscopy 0.000; Xpert 0.000; Microscopy 0.000; Xpert 0.000; Microscopy 0.000	Beta
negative (A)	preturnfneg	Based on patient and healthcare worker behaviour; A function of: 1) availability of resources 2) patient health seeking behaviour 3) health care worker interpretation of the test	0.9	Fixed	Behavioural
negative (A)	psenswhosymscreen_i1	Hanifa. 2012. pre-ART sens 96.1% and spec 5.2%.	HIVneg 1; HIVpos 1; HIVposART 1	Fixed	Hanifa. 2012.
negative (A)	psymfneg	Jawad (2014) found a stepwise decrease in symptoms over time; m1: 24%; m2: 19%; m3: 14%	HIVneg 1; HIVpos 1; HIVposART 1	Fixed
negative (A)	ptbfneg	Adjusted	HIVneg: Xpert 0.012; Microscopy 0.023; HIVpos: Xpert 0.038; Microscopy 0.094; HIVposART: Xpert 0.039; Microscopy 0.097	Dirichlet
negative (A)	vtreatfneg_i1, vtreatfneg_i1T, vtreatfneg_i2, vtreatfneg_i2T, vtreatfneg_i3, vtreatfneg_i3T	Probability of treatment from a negative test result; Stratified: HIV negative, HIV positive, HIV positive on ART.	Xpert: 0.002; Microscopy: 0.000; Xpert: 0.535; Microscopy: 0.810; Xpert: 0.009; Microscopy: 0.0003; Xpert: 0.072; Microscopy: 0.234; Xpert: 0.003; Microscopy: 0.0001; Xpert: 0.017; Microscopy: 0.524	Dirichlet	Calibration
negpath (B&D)	access_B	A function of HCW behaviour and physical availability	1	Fixed	Behavioural
negpath (B&D)	access_D	Related to access C ito access to CXR	1	Fixed	Behavioural
negpath (B&D)	D_iptreatfnp_i2; D_iptreatfnp_i3	Interactions governing behavioural node D in model, used to predict and explore factors that may constrain the probabiity of starting treatment after further diagnostic tests.	preturnfnp*psenscxr*access_D		Behavioural
negpath (B&D)	eg_ab_fnp; es_ab_fnp	Proportion of those who are receiving further diagnostic tests after a negative initial test result given an antibiotic	Xpert 0.667 (1.018); Microscopy 0.375 (0.288)	Gamma
negpath (B&D)	eg_cul_fnp; es_cul_fnp	Proportion of those who are receiving further diagnostic tests after a negative initial test result sent for a culture test	Xpert 0.667 (0.580); Microscopy 0.688	Gamma
negpath (B&D)	eg_cxr_fnp; es_cxr_fnp	Proportion of those who are receiving further diagnostic tests after a negative initial test result given a chest x-ray	Xpert 0.000; Microscopy 0.000	Gamma
negpath (B&D)	eg_gx_fnp; es_gx_fnp	Proportion of those who are receiving further diagnostic tests after a negative initial test result given an additional Xpert	Xpert 0.867 (0.58); Microscopy 0.063	Gamma	Initial test added separately and thus not counted here.
negpath (B&D)	eg_inh_fnp; es_inh_fnp	Proportion of those who are receiving further diagnostic tests after a negative initial test result prescribed INH	Xpert 0.667 (0.58); Microscopy 0.125	Gamma
negpath (B&D)	eg_inhpheno_fnp; es_inhpheno_fnp	Proportion of those who are receiving further diagnostic tests after a negative initial test result given an additional INH resistant test	Xpert 0.333 (0.58); Microscopy 0.125	Gamma
negpath (B&D)	eg_rif_fnp; es_rif_fnp	Proportion of those who are receiving further diagnostic tests after a negative initial test result given an additional Rif resistant test	Xpert 0.667 (0.58); Microscopy 0.063	Gamma
negpath (B&D)	eg_rifpheno_fnp; es_rifpheno_fnp	Proportion of those who are receiving further diagnostic tests after a negative initial test result given an additional Rif resistant test	Xpert 0.333 (0.58); Microscopy 0.125	Gamma
negpath (B&D)	eg_ssm_fnp; es_ssm_fnp	Proportion of those who are receiving further diagnostic tests after a negative initial test result given an additional microscopy test.	Xpert 0.000; Microscopy 0.250	Gamma
negpath (B&D)	eg_vis_inpatientfnegpath_i2; es_vis_inpatientfnegpath_i2; eg_vis_inpatientfnegpath_i3; es_vis_inpatientfnegpath_i3	Inpatient visits after a further diagnostic tests; HIV positive; HIV positive on ART.	Xpert 0.000, Microscopy 0.017 (0.129); Xpert 0.000, Microscopy 0.000	Gamma
negpath (B&D)	eg_vis_privprovfnegpath_i2; es_vis_privprovfnegpath_i2; eg_vis_privprovfnegpath_i3; es_vis_privprovfnegpath_i3	Visits to a private provider after further diagnostic tests, HIV positive; Visits to a private provider after further diagnostic tests, HIV positive on ART.	Xpert 0.106 (0.429), Microscopy 0.092 (0.596); Xpert 0.087 (0.228), Microscopy 0.000	Gamma
negpath (B&D)	eg_vis_pubprovfnegpath_i2; es_vis_pubprovfnegpath_i2; eg_vis_pubprovfnegpath_i3; es_vis_pubprovfnegpath_i3	Visits to a (public) clinic after further diagnostic tests, HIV positive; Visits to a (public) clinic after further diagnostic tests, HIV positive on ART.	Xpert 0.617 (1.153), Microscopy 0.824 (1.030); Xpert 0.435 (1.161), Microscopy 0.500 (0.555)	Gamma
negpath (B&D)	pnpfneg_i2; pnpfneg_i3		Xpert 0.041 (0.015), Microscopy 0.104 (0.066); Xpert 0.073 (0.027), Microscopy 0.120 (0.096)	Beta
negpath (B&D)	preturnfnp		0.9	Fixed	Behavioural
negpath (B&D)	psenscxr	Sensitivity of test: ability of the test to correctly identify those with the disease (true positive rate).	Hivpos 0.94; HIVposART 0.94	Fixed
negpath (B&D)	vtreatfnegpath_i2; vtreatfnegpath_i2T; vtreatfnegpath_i3; vtreatfnegpath_i3T	Probability of treatment from a negative test result.	Xpert: 0.027; Microscopy: 0.000; Xpert: 0.212; Microscopy: 0.246; Xpert: 0.037; Microscopy: 0.000; Xpert: 0.217; Microscopy: 0.423	Dirichlet	Calibration
outofcare (E)	pC2fooc_i1; pC2fooc_i2; pC2fooc_i3		Xpert 0.000, Microscopy 0.313 (0.331); Xpert 0.029 (0.023), Microscopy 0.022 (0.026); Xpert 0.167 (0147), Microscopy 0.000	Beta
outofcare (E)	pC3fooc_i1_m1_gx		Xpert 0.000; Microscopy 0.000	Beta
outofcare (E)	pC3fooc_i2_m1_gx		Xpert 0.000; Microscopy 0.043 (0.210)	Beta
outofcare (E)	pC3fooc_i3_m1_gx		Xpert 0.167 (0.1); Microscopy 0.000	Beta
outofcare (E)	pMort_nocare	Secondary fitted to empirical.	HIVnegTB 0.018(0.005); HIVposTB 0.132(0.033); HIVposTB_smneg 0.106(0.027); HIVposARTTB 0.039(0.010); HIVposARTTB_smneg 0.038(0.010)	Dirichlet
outofcare (E)	tab_gtreatfooc_i1	Probability of starting treatment over time, monthly	0.0; 0.005; 0.0; 0.005; 0.015; 0.010; 0.0
outofcare (E)	tab_gtreatfooc_i1T	Probability of starting treatment over time, monthly	0.0; 0.928; 0.756; 0.0; 0.0; 0.0; 0.0
outofcare (E)	tab_gtreatfooc_i2	Probability of starting treatment over time, monthly	0.0; 0.0; 0.0; 0.0; 0.0; 0.0; 0.0
outofcare (E)	tab_gtreatfooc_i2T	Probability of starting treatment over time, monthly	0.0; 0.164; 0.067; 0.146; 0.064; 0.060; 0.0
outofcare (E)	tab_gtreatfooc_i3	Probability of starting treatment over time, monthly	0.0; 0.0; 0.0; 0.0; 0.0; 0.0; 0.0
outofcare (E)	tab_gtreatfooc_i3T	Probability of starting treatment over time, monthly	0.0; 0.100; 0.207; 0.148; 0.0; 0.0; 0.0
outofcare (E)	tab_streatfooc_i1	Probability of starting treatment over time, monthly	0.0; 0.0; 0.0; 0.0; 0.0; 0.0; 0.0
outofcare (E)	tab_streatfooc_i1T	Probability of starting treatment over time, monthly	0.0; 0.282; 0.205; 0.083; 0.085; 0.0; 0.0
outofcare (E)	tab_streatfooc_i2	Probability of starting treatment over time, monthly	0.0; 0.0; 0.0; 0.0; 0.0; 0.0; 0.0
outofcare (E)	tab_streatfooc_i2T	Probability of starting treatment over time, monthly	0.0; 0.150; 0.060; 0.050; 0.030; 0.0; 0.0
outofcare (E)	tab_streatfooc_i3	Probability of starting treatment over time, monthly	0.0; 0.0; 0.0; 0.0; 0.0; 0.0; 0.0
outofcare (E)	tab_streatfooc_i3T	Probability of starting treatment over time, monthly	0.0; 0.21; 0.09; 0.09; 0.05; 0.0; 0.0
population	age_initial	Average (mean) age of individuals in the cohort.	38		Age in current stage is estimated by (age_initial+(_stage*0.083))
population	i_hivneg; i_hivpos; i_hivposart;	population	HIVneg 0.314 (0.172); HIVpos 0.531 (0.120); HIVpos on ART 0.155 (0.068);	Beta	Xpert arm was calibrated and validated while populated against what was observed in the trial but was updated to make the smear and Xpert arms equivalent for the predictive analysis.
population	life_expectancy	average life expectancy, South Africa	63
population	pEPTB_i2; pEPTB_i3	Undiagnosed TB; estimated during the calibration.	HIVpos 0.075; HIVposART 0.075	Fixed
positive (C)	eg_ab_fpos; es_ab_fpos	Proportion of those who had a positive test result given an antibiotic	Xpert 0.389 (0.285); Microscopy 0.121(0.171)	Gamma
positive (C)	eg_cul_fpos; es_cul_fpos	Proportion of those who had a positive test result sent for a culture test	Xpert 0.056 (0.046); Microscopy 0.316	Gamma
positive (C)	eg_cxr_fpos; es_cxr_fpos	Proportion of those who had a positive test result given a chest x-ray	Xpert 0.072 (0.046); Microscopy 0.086 (0.072)	Gamma
positive (C)	eg_gx_fpos; es_gx_fpos	Proportion of those who had a positive test result given an additional Xpert	Xpert 0.056; Microscopy 0.092	Gamma	Initial test added separately and thus not counted here.
positive (C)	eg_inh_fpos; es_inh_fpos	Proportion of those who had a positive test result prescribed INH	Xpert 0.089 (0.29); Microscopy 0.138	Gamma
positive (C)	eg_inhpheno_fpos; es_inhpheno_fpos	Proportion of those who had a positive test result given an additional INH resistant test	Xpert 0.05; Microscopy 0.092	Gamma
positive (C)	eg_rif_fpos; es_rif_fpos	Proportion of those who had a positive test result given an additional Rif resistant test	Xpert 0.183 (0.39); Microscopy 0.144	Gamma
positive (C)	eg_rifpheno_fpos; es_rifpheno_fpos	Proportion of those who had a positive test result given an additional Rif resistant test	Xpert 0.028 (0.17); Microscopy 0.092	Gamma
positive (C)	eg_ssm_fpos; es_ssm_fpos	Proportion of those who had a positive test result given an additional microscopy test	Xpert 0.283; Microscopy 0.310	Gamma
positive (C)	eg_vis_inpatientfpos_i1; es_vis_inpatientfpos_i1	Inpatient visits after a positive test result; HIV negative	Xpert 0.020; Microscopy 0.000	Gamma
positive (C)	eg_vis_inpatientfpos_i2; es_vis_inpatientfpos_i2	Inpatient visits after a positive test result; HIV positive	Xpert 0.115 (0.423); Microscopy 0.133 (0.442)	Gamma
positive (C)	eg_vis_inpatientfpos_i3; es_vis_inpatientfpos_i3	Inpatient visits after a positive test result; HIV positive on ART	Xpert 0.000; Microscopy 0.000	Gamma
positive (C)	eg_vis_privprovfpos_i1; es_vis_privprovfpos_i1	Visits to a private provider from a positive test result, HIV negative	Xpert 0.177 (0.518); Microscopy 0.130 (0.542)	Gamma
positive (C)	eg_vis_privprovfpos_i2; es_vis_privprovfpos_i2	Visits to a private provider from a positive test result, HIV positive	Xpert 0.115 (0.423); Microscopy 0.071 (0.542)	Gamma
positive (C)	eg_vis_privprovfpos_i3; es_vis_privprovfpos_i3	Visits to a private provider from a positive test result, HIV positive on ART	Xpert 0.333 (0.970); Microscopy 0.433 (02.192)	Gamma
positive (C)	eg_vis_pubprovfpos_i1; es_vis_pubprovfpos_i1		Xpert 1.118 (1.423); Microscopy 0.652 (1.320)	Gamma
positive (C)	eg_vis_pubprovfpos_i2; es_vis_pubprovfpos_i2		Xpert 1.641 (3.347); Microscopy 1.051 (2.102)	Gamma
positive (C)	eg_vis_pubprovfpos_i3; es_vis_pubprovfpos_i3		Xpert 1.111 (1.183); Microscopy 1.467 (1.916)	Gamma
positive (C)	pC2fpos_i1; pC2fpos_i2; pC2fpos_i3		Xpert 0.067 (0.034), Microscopy 0.150 (0.127); Xpert 0.010 (0.013), Microscopy 0.082 (0.133); Xpert 0.176 (0.060), Microscopy 0.217 (0.134)	Beta
positive (C)	pC3fpos_i1; pC3fpos_i2; pC3fpos_i3		Xpert 0.025 (0.127), Microscopy 0.028 (0.057); Xpert 0.019 (0.038); Microscopy 0.035 (0.016); Xpert 0.000; Microscopy 0.000	Beta
positive (C)	ppos_i1_gx; ppos_i2_gx; ppos_i3_gx		Xpert 0.0765 (0.026), Microscopy 0.065 (0.032); Xpert 0.132 (0.045), Microscopy 0.080 (0.032); Xpert 0.135 (0.026), Microscopy 0.081 (0.036)	Beta
positive (C)	ptbfpos	adjusted	HIVneg: Xpert 0.877; Microscopy 0.854; HIVpos: Xpert 0.936; Microscopy 0.876; HIVposART: Xpert 0.938; Microscopy 0.879	Dirichlet
positive (C)	ptxfpos_i1_gx; ptxfpos_i2_gx; ptxfpos_i3_gx	trial	Xpert: 0.882; Microscopy: 0.870 (0.217); Xpert: 0.802; Microscopy: 0.867 (0.217); Xpert: 0.944; Microscopy: 0.767 (0.192)	Dirichlet
treatment	e_dstreat_int_pm; e_dstreat_cont_pm	Number of healthcare visits during DSTB treatment	intensive phase 4 per month; continuation phase 1 per month	Uniform	Used to estimate the time-dependent functions implemented
treatment	e_retreat_int_pm; e_retreat_cont_pm	Number of healthcare visits during Retreatment	intensive phase daily; continuation phase monthly	Uniform	Used to estimate the time-dependent functions implemented
treatment	eg_cul_treat; es_cul_treat	Proportion of those on treatment with a sample sent for a culture test	Xpert 0.088 (0.066); Microscopy 0.127 (0.074)	Gamma
treatment	eg_gx_treat; es_gx_treat	Proportion of those on treatment given an additional Xpert	Xpert 0.132 (0.023); Microscopy 0.031 (0.051)	Gamma
treatment	eg_inh_treat; es_inh_treat	Proportion of those on treatment prescribed INH	Xpert 0.044 (0.059); Microscopy 0.048 (0.034)	Gamma
treatment	eg_inhpheno_treat; es_inhpheno_treat	Proportion of those on treatment given an additional INH resistant test	Xpert 0.028; Microscopy 0.021	Gamma
treatment	eg_rif_treat; es_rif_treat	Proportion of those on treatment given an additional Rif resistant test	Xpert 0.052 (0.072); Microscopy 0.041 (0.035)	Gamma
treatment	eg_rifpheno_treat; es_rifpheno_treat	Proportion of those on treatment given an additional Rif resistant test	Xpert 0.032; Microscopy 0.017	Gamma
treatment	eg_ssm_treat; es_ssm_treat	Proportion of those on treatment given an additional microscopy test	Xpert 1.068 (0.745); Microscopy 0.560 (0.375)	Gamma
treatment	iMort_treat_i1T; iMort_treat_i2T; iMort_treat_i3T	Mortality when patients are on TB treatment, monthly	HIVneg 0.002 (0.0005); HIVpos 0.046 (0.0115); HIVposART 0.006 (0.0015)	Beta
treatment	pMort_treat	Mortality on treatment, monthly	HIVnegTB 0.002(0.001); HIVposTB 0.046(0.012); HIVposART_TB 0.006(0.002)	Dirichlet
unit costs	c_cm_caregiver_pd	Costs incurred by a caregiver (direct and indirect costs) per day	0.69	Uniform	Foster et al. 2015.
unit costs	c_cm_guardian_hosp_pn	Costs incurred per night by a guardian during hospitalisation	29.93	Uniform	Foster et al. 2015.
unit costs	c_cm_guardian_pv	Costs incurred by a guardian accompanying the patient to a public helath facility (per visit).	10.04	Uniform	Foster et al. 2015.
unit costs	c_hs_abtrial	Provider costs per antibiotic trial (drug costs).	0.28	Uniform	Vassall et al. 2017; Churchyard et al. 2015
unit costs	c_hs_chestxray	Provider costs per chest x-ray	$15.17	Uniform	Foster et al. 2017.
unit costs	c_hs_clinicvisit	Provider cost per public clinic visit	$8.63	Uniform	Vassall et al. 2017.
unit costs	c_hs_culture	Provider cost per culture	$12.90	Uniform	Cunnama et al. 2016.
unit costs	c_hs_dst	Provider cost per Culture (DST)	$25.10	Uniform	Cunnama et al. 2016.
unit costs	c_hs_inpatientbedday	Provider cost per inpatient bed day	$71.61	Uniform
unit costs	c_hs_lpa	Provider cost per lpa	$20.30	Uniform	Cunnama et al. 2016.
unit costs	c_hs_micro	Provider cost per microscopy test	$8.67	Uniform	Cunnama et al. 2016.
unit costs	c_hs_pubvisit		$12.54	Uniform	Vassall et al. 2017.
unit costs	c_hs_treatvisit		$7.32	Uniform	Vassall et al. 2017.
unit costs	c_hs_xpert		$16.90		Cunnama et al. 2016.
unit costs	c_pt_C1treat_pm; c_pt_C2treat_pm; c_pt_C3treat_pm	Patient costs incurred per month during DSTB treatment, retreatment and RRTB treatment	DSTB treatment $33.49 pm; Retreatment $27.76 pm; RRTB treatment $120.13 pm	Uniform	Foster et al. 2015.
unit costs	c_pt_clinicvisit		$5.22	Uniform	Foster et al. 2015.
unit costs	c_pt_hosp_pv	Costs incurred per night by a guardian during hospitalisation	$57.97	Uniform	Foster et al. 2015.
unit costs	c_pt_inpatientbedday	Patient cost per inpatient bed day	$0.43	Uniform	Foster et al. 2015.
unit costs	c_pt_privvisit_pv	Patient cost per private facility visit	$29.17	Uniform	Foster et al. 2015.
unit costs	c_pt_pubvisit_pv	Patient cost per public clinic visit	$2.90	Uniform	Foster et al. 2015.
unit costs	c_pt_retreatpmonth		$27.76	Uniform	Foster et al. 2015.
unit costs	c_pt_supplements_pd	Patient cost of supplements per day.	$0.28	Uniform	Foster et al. 2015.
unit costs	c_pt_treatmentdspmonth	Patient cost of DS treatment per month	$33.49	Uniform	Foster et al. 2015.
unit costs	c_pt_treatmentmdrpmonth	Patient cost of DR TB per month	$120.13	Uniform	Foster et al. 2015.
unit costs	cf_hs_dstreat_pm	cost over time	IF((0.1809(_tunnel)^5 - 6.9701(_tunnel)^4 + 73.436(_tunnel)^3 - 309.63(_tunnel)^2 + 528.71(_tunnel) - 246.25)<0;0;0.1809(_tunnel)^5 - 6.9701(_tunnel)^4 + 73.436(_tunnel)^3 - 309.63(_tunnel)^2 + 528.71(_tunnel) - 246.25)		Estimated from Vassall et al. 2017.
unit costs	cf_hs_retreat_pm	cost over time	IF((0.0346(_tunnel)^6 - 0.8926(_tunnel)^5 + 8.2071(_tunnel)^4 - 29.957(_tunnel)^3 + 21.652(_tunnel)^2 + 66.691(_tunnel))<0;0;(0.0346(_tunnel)^6 - 0.8926(_tunnel)^5 + 8.2071(_tunnel)^4 - 29.957(_tunnel)^3 + 21.652(_tunnel)^2 + 66.691(_tunnel)))		Estimated from Vassall et al. 2017.
unit costs	cf_pt_access_dstreat_pm	cost function: cost of access to health services	IF((1.9447(_tunnel)^3 - 12.919(_tunnel)^2 - 14.863(_tunnel) + 181.55)<0;0;1.9447(_tunnel)^3 - 12.919(_tunnel)^2 - 14.863(_tunnel) + 181.55)		Foster et al. 2015.
unit costs	cf_pt_access_retreat_pm	cost function: cost of access to health services	IF((0.3184(_tunnel)^3 - 2.9334(_tunnel)^2 - 7.7543(_tunnel) + 213.58)<0;0;0.3184(_tunnel)^3 - 2.9334(_tunnel)^2 - 7.7543(_tunnel) + 213.58)		Foster et al. 2015.
unit costs	cf_pt_access_rrtreat_pm	Monthly patient cost of accessing drug resistant treatment.	IF((0.0009(_tunnel)^5 - 0.0603(_tunnel)^4 + 1.478(_tunnel)^3 - 15.205(_tunnel)^2 + 51.338(_tunnel) + 150.52)<0;0;0.0009(_tunnel)^5 - 0.0603(_tunnel)^4 + 1.478(_tunnel)^3 - 15.205(_tunnel)^2 + 51.338(_tunnel) + 150.52)		Foster et al. 2015.
unit costs	cf_pt_illness_dstreat_pm	Monthly patient cost associated with illness (loss of time off work), in patients on drug-sensitive treatment.	IF((0.4472(_tunnel)^3 - 2.9705(_tunnel)^2 - 3.4177(_tunnel) + 46.802)<0;0;0.4472(_tunnel)^3 - 2.9705(_tunnel)^2 - 3.4177(_tunnel) + 46.802)		Foster et al. 2015.
unit costs	cf_pt_illness_retreat_pm	cost function: illness and care costs	IF((0.0081(_tunnel)^3 - 0.0747(_tunnel)^2 - 0.1975(_tunnel) + 40.922)<0;0;0.0081(_tunnel)^3 - 0.0747(_tunnel)^2 - 0.1975(_tunnel) + 40.922)		Foster et al. 2015.
unit costs	cf_pt_illness_rrtreat_pm	cost function: illness and care costs	IF((-0.0005(_tunnel)^5 + 0.0355(_tunnel)^4 - 0.8694(_tunnel)^3 + 8.9439(_tunnel)^2 - 30.199(_tunnel) + 55.017)<0;0;-0.0005(_tunnel)^5 + 0.0355(_tunnel)^4 - 0.8694(_tunnel)^3 + 8.9439(_tunnel)^2 - 30.199(_tunnel) + 55.017)		Foster et al. 2015.
unit costs	s_costloanpatient_Ab		1.62	Uniform	Foster et al. 2015.
unit costs	s_costsuppl_Ab		7.14	Uniform	Foster et al. 2015.
unit costs	s_dcostcarer		Inpatient: 0.24; Private: 39.19; Public: 0.24	Uniform	Foster et al. 2015.
unit costs	s_dcostpatient		Inpatient: 0.47; Private: 6.47; Public: 3.00	Uniform	Foster et al. 2015.
unit costs	s_icostcarer_Ab		1.61	Uniform	Foster et al. 2015.
unit costs	s_tcostguardian_hospnights_Ab		Inpatient: 5.58; Private: 0.08; Public: 0.26	Uniform	Foster et al. 2015.
unit costs	s_tcostpatient_hospnights_Ab		Inpatient: 3.22; Private: 0.10; Public: 0.74	Uniform	Foster et al. 2015.
